# Supplementary material for: Relative-Entropy Variational Principle for Semiclassical Gravity with Finite-Resolution Boundaries
Source: Entropy (Basel). 2026 May 28;28(6):606. doi: 10.3390/e28060606 (PMC13298078; doi:10.3390/e28060606)
Supplement: Supplementary file 1 [file entropy-28-00606-s001.zip]

Archive with 1 entries (1 files):
- entropy-4230566-supplementary.pdf
